# Supplementary material for: Long-Term Survival after Extended Sleeve Lobectomy (ESL) for Central Non-Small Cell Lung Cancer (NSCLC): A Meta-Analysis with Reconstructed Time-to-Event Data
Source: J Clin Med. 2022 Dec 27;12(1):204. doi: 10.3390/jcm12010204 (PMC9821210; doi:10.3390/jcm12010204)
Supplement: Supplementary file 1 [file jcm-12-00204-s001.zip]

Archive with 1 entries (1 files):
- jcm-2090496-supplementary.pdf
